# Supplementary material for: Reversing the Warburg Effect: YW3-56 Induces Leukemia Differentiation via AKT-Mediated Glucose Metabolic Reprogramming
Source: Pharmaceuticals (Basel). 2025 Oct 31;18(11):1646. doi: 10.3390/ph18111646 (PMC12655338; doi:10.3390/ph18111646)
Supplement: Supplementary file 1 [file pharmaceuticals-18-01646-s001.zip]

Archive with 1 entries (1 files):
- pharmaceuticals-3793148-supplementary.pdf
